# Supplementary material for: Quantitative Trait Loci for Resistance to the Congenital Nephropathy in Tensin 2-Deficient Mice
Source: PLoS One. 2014 Jun 26;9(6):e99602. doi: 10.1371/journal.pone.0099602 (PMC4072594; doi:10.1371/journal.pone.0099602)
Supplement: Table S1 — Genotyping markers. (XLSX) [file pone.0099602.s004.xlsx]

## Sheet: Sheet1
Chr	Markers	cM (MGI)	Chr	Markers	cM (MGI)	Chr	Markers	cM (MGI)
1	D1Mit1002	4.94	6	D6Mit201	77.7	13	D13Mit17	7.73
1	D1Mit212	18.55	7	D7Mit178	2.02	13	D13Mit60	14.44
1	D1Mit131	39.16	7	D7Mit117	17.26	13	D13Mit94	24.5
1	D1Mit14	67.71	7	D7Mit82	32.76	13	D13Mit66	34.54
1	D1Mit511	97.3	7	Tyr (coat color)	49.01	13	D13Mit68	41.38
2	D2Mit1	2.23	7	D7Mit222	59.13	13	D13Mit262	63.93
2	D2Mit293	17.24	7	D7Mit105	70.29	14	D14Mit49	7.08
2	D2Mit369	24.51	7	D7Mit189	88.85-89.02	14	D14Mit121	25.36
2	D2Mit380	40.89	8	D8Mit4	18.89	14	D14Mit225	39.46
2	D2Mit66	49.45	8	D8Mit234	39.33	14	D14Mit266	64.86
2	D2Mit102	57.65	8	D8Mit211	52	15	D15Mit175	3.96
2	D2Mit282	73.59	9	D9Mit2	20.76	15	D15Mit255	16.41
2	D2Mit229	88.99	9	D9Mit49	34.32	15	D15Mit156	32.19
3	D3Mit182	21.73	9	D9Mit113	46.4	15	D15Mit108	47.79
3	D3Mit78	48.81	9	D9Mit355	51.41	16	D16Mit182	2.57
3	D3Mit291	63.05	9	D9Mit212	59.58	16	D16Mit59	26.86
3	D3Mit129	80.49	10	D10Mit124	9.75	16	D16Mit152	48.23
4	D4Mit149	2.04	10	D10Mit196	32.28	17	D17Mit135	15.8
4	D4Mit139	29.65	10	D10Mit264	45.66-46.68	17	D17Mit93	45.2
4	D4Mit27	42.13	10	D10Mit271	72.31	17	D17Mit221	59.77
4	D4Mit12	57.76	11	D11Mit226	5.64	18	D18Mit132	11.92
4	D4Mit13	75.67	11	D11Mit230	16.15	18	D18Mit94	19.97
5	D5Mit346	2.62	11	D11Mit140	32.13	18	D18Mit53	28.28
5	D5Mit352	18.4	11	D11Mit4	41.87	18	D18Mit186	45.63
5	D5Mit201	39.55	11	D11Mit179	54.6	18	D18Mit4	57.33
5	D5Mit367	60.43	11	D11Mit199	65.48	19	D19Mit60	13.9
5	D5Mit376	86.87	11	D11Mit48	82.96	19	D19Mit19	34.08
6	D6Mit86	1.81	12	D12Mit209	6.2	19	D19Mit33	51.76
6	D6Mit274	23.7	12	D12Mit243	15.71	X	DXMit73	33.5
6	D6Mit3	34.81	12	D12Mit214	37.86	X	DXMit38	57.4
6	D6Mit194	62.9	13	D13Mit205	3.08	X	DXMit186	76.75
C57BL/6J (aBC at these three loci for coat color) and ICGN (ABc). Tyrc (MGI:1855976) is located on Chr7 (49 cM). Coat color (brown or albino) was used for genotyping of this locus.
